# Supplementary material for: DNA Methylation Profile Changes in CpG Islands of Ethylene-Signaling Genes Regulated by Melatonin Were Involved in Alleviating Chilling Injury of Postharvest Tomato Fruit
Source: Int J Mol Sci. 2025 Jun 26;26(13):6170. doi: 10.3390/ijms26136170 (PMC12249976; doi:10.3390/ijms26136170)
Supplement: Supplementary file 1 [file ijms-26-06170-s001.zip]

Archive with 1 entries (1 files):
- ijms-3713561-supplementary.pdf
